# Supplementary material for: Quality by design approach to optimize the formulation variables influencing the characteristics of biodegradable intramuscular in-situ gel loaded with alendronate sodium for osteoporosis
Source: PLoS One. 2018 Jun 1;13(6):e0197540. doi: 10.1371/journal.pone.0197540 (PMC5983444; doi:10.1371/journal.pone.0197540)
Supplement: S1 File — (XLS) [file pone.0197540.s001.xls]

## Sheet: ورقة1
			Time (h)	% Alendronate Sodium Released
			Time (h)	F1	F2	F3	F4	F5	F6	F7	F8	F9	F10	F11	F12	F13	F14	F15
			1	15	15	11	12	13	12	7	9	9	3	12	9	3	18	15
			2	17	19	14	15	18	16	9	11	12	5	19	12	5	26	21
			3	18	21	14	17	20	17	12	13	13	7	20	13	7	27	22
			4	18	25	15	19	22	17	15	14	15	9	21	13	12	28	23
			6	19	29	16	20	25	18	17	14	16	11	22	15	17	29	25
			8	19	33	18	20	27	19	18	17	18	15	22	15	22	31	26
			12	20	37	18	23	28	20	18	19	19	18	24	16	26	33	27
			24	21	40	20	25	29	23	18	22	21	20	27	16	30	36	28
			36	22	40	21	27	31	25	18	23	23	24	30	16	35	39	29
